# Supplementary material for: Threshold Equalizing Noise Test Reveals Suprathreshold Loss of Hearing Function, Even in the “Normal” Audiogram Range
Source: Ear Hear. 2022 Mar 11;43(4):1208–21. doi: 10.1097/AUD.0000000000001175 (PMC9197144; doi:10.1097/AUD.0000000000001175)
Supplement: Supplementary file 1 [file aud-43-1208-s001.xls]

## Sheet: Contents Descriptors
Supplemental Digital Content to:	Threshold Equalizing Noise Test Reveals Suprathreshold Loss of Hearing Function, Even in the “Normal” Audiogram Range
Authors:	Michael A. Stone, Emanuele Perugia, Warren Bakay, Melanie Lough, Helen Whiston, and Christopher J. Plack
Publisher, Journal & Manuscript reference:	Publisher : Wolters Kluwer. Journal : Ear and Hearing. Manuscript reference EANDH-D-21-00010R2
	Descriptors
Spreadsheet name: Included & Excluded	Two separate sheets contains details of all subjects screened, but some were “Excluded” from further analyses (see paper for details),
Subj	Subject number and ear tested (L=Left, R=Right)
Age	Age at the time of the test session [years]
PTA	Mean AC threshold obtained by manual audiometry (steady tones), averaged over 0.75, 1, 3, and 4 kHz [dB HL]
Nesi80	Cumulative energy exposure for all exposures where the sound level was estimated to exceed 80 dBA. Expressed as [Energy^(1/3)]
Nesi100	Cumulative energy exposure for exposures where the sound level was estimated to exceed 100 dBA. Expressed as [Energy^(1/3)]
Music_Exp	Cumulative number of hours spent in practising a musical instrument [log10(hours)]
TFS	Threshold obtained in “Temporal Fine Structure - Adaptive Frequency” (TFS-AF) test. Units of [log10(Hz)]
Nesi100_Grp	Membership of one of three Cumulative Noise Exposure NESI100 groups (low, medium, high)
Music_Grp	Membership of Music Experience groups (without-music, with-music)
Hearing_Grp	Membership of one of two Hearing (status) groups, (normal hearing, mild hearing impairment)
AbsThr_750, AbsThr_1000, AbsThr_3000, AbsThr_4000	The AC absolute threshold in response to pulsed tones off TEN CD at 750, 1000, 3000, 4000 Hz [dB HL]. Reference point to calculate 12 & 24 dB SL to set level for TEN testing.
STR12_750, STR12_1000, STR12_3000, STR12_4000	Signal-to-TEN Ratio at 12 dB SL and at 750, 1000, 3000, 4000 Hz [STR dB]
STR24_750, STR24_1000, STR24_3000, STR24_4000	Signal-to-TEN Ratio at 24 dB SL and at 750, 1000, 3000, 4000 Hz [STR dB]
Spreadsheet name: PTA	Manual air conduction audiometry with continuous pure tones.
Subj	Subject number and ear tested
Ear status	Test Ear for AC threshold (Test Ear: ear used in TEN test. Non Test Ear: contralateral to Test Ear
125 - 8000	Frequency in Hz, at which AC threshold is reported [dB SL]
Spreadsheet name: NESI	Calculation of cumulative noise exposure, as per Noise Exposure Structured Interview method : Guest, H., Dewey, R. S., Plack, C. J., Couth, S., Prendergast, G., Bakay, W., Hall, D. A. (2018). The Noise Exposure Structured Interview (NESI): An instrument for the comprehensive estimation of lifetime noise exposure. Trends Hear, 22, 2331216518803213.
Nesi80	Cumulative exposure for all exposures where the sound level was estimated to exceed 80 dBA [Energy]
Nesi100	Cumulative exposure for exposures where the sound level was estimated to exceed 100 dBA [Energy]
NESIxx_Total	Total NESI exposure at level ’xx’, where xx=80 or 100. Total = Occupational + Recreational + Firearm
….._Occupational	Sub-category of exposure type in NESIxx calculation : exposures due to activities that occurred in the course of work or study [Energy]
….._Recreational	Sub-category of exposure type in NESIxx calculation : exposures due to activities that occurred recreationally [Energy]
….._Firearm	Sub-category of exposure type in NESIxx calculation : exposures due to firearm-noise exposure (without hearing protection) [Energy]
MusicExp	Cumulative number of hours spent in practising a musical instrument [hours] (only registered for exposures likely exceeding 80 dBA)

## Sheet: Included
Subj	Sex	Age	PTA	Nesi80	Nesi100	Music_Exp	TFS	Nesi100_Grp	Music_Grp	Hearing_Grp	AbsThr_750	AbsThr_1000	AbsThr_3000	AbsThr_4000	STR12_750	STR12_1000	STR12_3000	STR12_4000	STR24_750	STR24_1000	STR24_3000	STR24_4000
001R	F	37	1	4.161	3.864	2.633	0	Medium	With	Normal	-4	0	4	4	-2	0	0	-4	-2	-6	-4	-4
002R	F	57	6	4.036	3.582	0	0	Medium	Without	Normal	0	-4	0	6	2	2	-2	-2	0	-2	-4	-2
003L	M	50	19	4.139	3.572	0	0	Medium	Without	Normal	10	8	26	28	-2	0	-2	0	0	0	-2	-2
004R	M	38	4	4.417	2.269	0	0	Low	Without	Normal	0	-2	-2	-2	0	-4	-4	2	2	-2	-2	-6
007L	M	47	6	3.801	3.754	0	3.123	Medium	Without	Normal	-2	2	4	6	0	2	0	-2	0	0	0	-2
008R	M	34	8	5.082	4.241	0	3.129	High	Without	Normal	-2	2	0	14	0	2	0	-2	2	2	2	-2
013R	M	47	11	2.998	0.46	0	3.071	Low	Without	Normal	8	2	12	0	2	2	0	-2	0	0	-2	-4
014L	F	37	8	4.518	4.297	3.243	0	High	With	Normal	-8	0	18	6	-2	-2	2	-4	-4	0	0	-2
015L	F	54	11	2.756	2.22	0	0	Low	Without	Normal	-2	6	0	10	-2	0	-2	-2	-2	-4	-4	-4
016L	M	54	18	3.271	3.187	0	0	Medium	Without	Normal	12	2	20	32	2	0	0	0	0	0	-2	-2
017R	M	54	14	7.885	4.207	0	3.11	High	Without	Normal	0	2	10	22	-2	0	0	-2	-2	0	-4	-2
019R	M	51	8	3.661	1.917	3.18	3.138	Low	With	Normal	-2	2	4	8	2	0	-2	-2	0	0	-2	-2
020R	F	39	11	4.746	4.553	0	3.157	High	Without	Normal	4	0	14	16	0	0	2	-2	4	0	-2	-4
021R	F	37	2	7.272	7.203	3.564	3.236	High	With	Normal	-2	-10	-2	-8	0	-2	0	-2	2	0	0	-4
024R	F	46	10	5.923	5.313	2.528	2.898	High	With	Normal	0	4	6	2	0	0	0	0	0	0	0	-2
025L	F	54	14	4.989	4.378	0	3.052	High	Without	Normal	-4	-4	12	42	-4	0	-6	0	-2	0	0	2
027L	F	58	8	2.637	2.594	2.111	3.129	Low	With	Normal	-6	-2	8	24	-2	-2	-2	-2	-2	-4	-4	-4
028R	F	41	-2	2.672	1.363	0	3.143	Low	Without	Normal	0	0	-2	-10	0	-2	-2	0	-4	-4	-6	-6
029L	F	32	26	4.162	3.959	2.179	3.081	Medium	With	Mild	0	0	44	36	-2	-6	8	-2	-4	-6	12	4
030L	F	37	3	5.857	5.836	3.741	3.08	High	With	Normal	-4	-8	2	-4	-2	0	-2	-2	-2	-2	0	0
033L	F	48	12	5.211	4.528	0	0	High	Without	Normal	2	0	18	18	-2	-2	2	0	-2	0	0	2
034L	M	49	5	7.181	6.993	0	0	High	Without	Normal	-2	-8	2	8	0	-2	2	-4	0	-2	-2	-4
036L	M	51	17	3.734	3.279	2.822	2.98	Medium	With	Normal	12	0	6	20	-2	-4	-4	-6	-2	-4	-6	-4
038L	F	54	4	2.904	2.824	0	0	Low	Without	Normal	-2	-4	2	2	0	0	-2	-6	-4	-4	-6	-6
039R	M	55	28	3.658	2.918	0	0	Medium	Without	Mild	8	6	28	42	0	0	0	4	0	0	-2	0
041R	F	33	8	5.459	5.312	3.439	2.939	High	With	Normal	14	6	2	-2	2	-2	0	-6	0	-2	0	-4
042L	F	36	2	7.492	6.657	2.886	3.103	High	With	Normal	-2	-2	-2	-4	-6	0	-2	0	-4	-2	0	-4
043L	F	53	14	2.066	0.586	0	3.05	Low	Without	Normal	-2	-2	2	34	-2	0	0	2	0	0	0	4
044L	F	60	9	1.08	0.735	2.703	2.99	Low	With	Normal	6	4	12	6	2	2	-2	-2	0	4	0	-2
045L	M	62	28	7.374	7.105	3.291	0	High	With	Mild	-2	0	38	46	0	2	4	7	-2	0	2	2
046R	M	39	5	2.823	2.587	2.468	3.129	Low	With	Normal	8	0	-4	0	0	0	0	-2	0	0	2	-2
047L	F	58	26	3.707	3.196	0	2.951	Medium	Without	Mild	12	10	24	36	0	0	0	-2	-2	0	0	-2
051L	M	42	9	5.597	5.478	0	3.032	High	Without	Normal	4	4	0	2	-2	0	0	-4	-2	-2	-2	-2
052L	F	49	11	5.035	4.907	0	2.984	High	Without	Normal	2	4	16	20	-2	0	0	-2	-2	-2	-2	-2
053L	F	53	12	5.41	5.052	1.556	3.047	High	With	Normal	2	8	10	34	-2	2	-2	2	0	-2	-2	4
054R	F	57	11	3.816	0.144	4.476	3.03	Low	With	Normal	0	2	12	22	0	-4	-2	-4	-4	-2	-2	-4
055L	M	60	8	1.819	0.144	1.851	3.013	Low	With	Normal	0	2	4	6	4	0	-2	-4	-2	-2	-4	-4
056L	M	52	21	3.864	2.444	2.246	3.085	Low	With	Mild	4	6	30	32	0	0	0	0	0	2	0	0
057R	F	44	11	5.644	5.59	0	3.131	High	Without	Normal	4	0	2	20	-2	-2	0	0	-2	-2	-2	-2
058R	M	72	6	2.065	1.996	0	2.969	Low	Without	Normal	4	-6	8	12	-2	-2	0	-4	0	-2	-2	-4
059R	F	70	19	1.195	0.345	0	0	Low	Without	Normal	-4	2	18	24	-2	-2	0	-2	-2	0	2	-2
060R	F	48	4	4.349	4.138	0	3.054	Medium	Without	Normal	-2	4	4	0	-2	-2	0	-2	0	-2	0	-4
061R	F	61	16	2.666	2.645	0	0	Low	Without	Normal	6	4	16	24	0	-4	6	0	-2	-2	0	-2
062R	F	61	19	2.167	1.94	2.996	3.269	Low	With	Normal	4	-2	20	28	0	-2	-2	-4	-2	0	-2	-6
064R	F	62	14	5.538	5.395	0	2.996	High	Without	Normal	14	8	28	24	2	-2	2	-4	-4	-2	0	-4
065L	F	54	10	2.384	1.688	2.701	3.039	Low	With	Normal	4	-4	10	16	2	0	0	-2	0	0	-4	-2
068L	M	39	4	5.54	5.444	1.959	3.147	High	With	Normal	4	2	-4	6	0	0	-2	-2	0	0	0	-2
069R	M	49	25	4.252	3.989	2.682	2.945	Medium	With	Mild	8	8	28	38	-2	-2	0	-4	0	0	0	-2
070L	M	69	21	3.913	3.259	3.159	3.023	Medium	With	Mild	4	4	38	50	-2	0	0	2	-2	-2	4	10
073L	M	59	24	3.089	2.629	0	0	Low	Without	Mild	4	4	36	36	0	0	8	6	-2	0	6	6
077L	F	51	18	2.009	1.765	0	3.041	Low	Without	Normal	-4	-6	28	42	-2	-2	-2	-8	-2	-4	-2	-2
078L	F	49	3	5.322	4.871	3.025	3.147	High	With	Normal	-8	-6	2	6	-2	0	-2	-2	-2	-2	-4	-4
079R	M	57	32	3.186	2.883	2.943	3.246	Low	With	Mild	8	4	40	44	2	2	4	2	2	0	4	4
080L	M	52	5	3.397	3.104	2.919	3.032	Medium	With	Normal	0	-2	-2	10	-2	-2	0	-2	-2	-4	0	-2
081R	M	52	20	3.328	2.728	3.652	3.136	Low	With	Normal	4	2	22	30	-2	-2	-4	-2	-2	-2	-2	-4
083R	F	43	8	2.913	0.877	4.478	0	Low	With	Normal	14	10	-2	-2	-2	-2	-2	-4	-2	-4	-4	-4
084L	F	54	4	4.415	4.225	0	3.075	High	Without	Normal	0	-2	-6	2	-4	-4	-4	-4	-4	-6	-4	-6
086R	F	54	10	4.19	2.401	4.51	3.116	Low	With	Normal	-8	2	16	16	-2	0	0	-4	-2	10	-2	-4
087L	F	66	22	5.519	5.093	4.08	3.106	High	With	Mild	2	10	32	22	-2	0	-2	-2	-2	0	0	-2
090R	M	61	15	4.753	4.508	0	2.883	High	Without	Normal	6	6	20	22	-2	0	-4	-4	-4	0	-4	0
091L	M	70	18	6.118	0.366	2.723	2.97	Low	With	Normal	2	6	14	30	0	0	-2	0	0	0	-2	0
092L	M	48	10	2.15	2.035	0	3.078	Low	Without	Normal	2	0	8	16	-2	-4	-4	-4	-4	-4	-4	-6
093L	F	64	25	4.072	2.947	0	2.987	Medium	Without	Mild	2	8	38	36	-4	-2	0	0	-2	-2	0	-4
096R	M	55	19	5.58	5.399	2.897	3.171	High	With	Normal	10	6	26	32	0	0	0	-2	0	0	0	-4
098R	F	52	16	7.553	7.448	2.496	2.98	High	With	Normal	2	0	26	12	0	0	2	-6	-2	0	2	-2
099L	F	50	16	2.517	1.823	2.676	3.138	Low	With	Normal	-8	-8	26	26	-4	-6	0	-4	-4	-6	0	-2
100R	F	66	14	3.747	3.554	2.585	3.016	Medium	With	Normal	14	8	14	4	-2	0	2	-2	-2	-2	-2	-4
102R	F	57	8	3.286	1.807	2.286	3.092	Low	With	Normal	-4	-4	0	12	-2	0	2	0	-4	-2	-2	-2
103L	F	59	16	6.656	6.319	3.057	3.108	High	With	Normal	8	6	12	20	0	-2	0	0	0	0	-2	-4
104R	F	57	12	4.562	4.294	0	3.002	High	Without	Normal	2	2	16	20	0	0	-2	-4	-2	0	-2	-2
105L	F	40	7	5.528	5.339	2.585	3.186	High	With	Normal	4	6	2	-8	-2	-2	-2	-4	-2	-2	-4	-6
106R	F	55	19	4.139	4.047	1.959	2.926	Medium	With	Normal	2	0	16	12	0	0	0	-6	0	0	-2	-4
108L	F	53	20	2.418	1.424	2.558	2.979	Low	With	Normal	2	4	26	36	-2	-2	0	-2	-2	-2	0	0
109L	F	41	9	3.772	3.564	3.319	3.119	Medium	With	Normal	4	-4	8	6	-2	-2	-2	-2	-2	-2	-2	-4
110L	F	38	14	4.417	4.289	0	3.193	High	Without	Normal	-4	-2	30	18	0	0	2	-4	0	2	2	-4
112R	M	68	18	5.818	5.756	3.476	2.934	High	With	Normal	8	2	18	20	-6	-2	0	-2	-6	-2	-4	-4
113R	F	42	6	3.668	3.592	2.52	3.092	Medium	With	Normal	-4	2	10	4	-2	0	2	-2	-2	0	-2	-4
115L	F	68	19	4.437	4.207	0	0	High	Without	Normal	8	8	20	22	2	0	-2	-4	2	0	-2	-4
120R	M	47	15	7.785	7.714	0	0	High	Without	Normal	-2	-4	16	34	-2	0	-2	-2	-2	-4	-2	2
121L	F	55	8	2.594	2.21	2.083	0	Low	With	Normal	-2	-6	10	16	-2	-2	-2	0	-2	-2	-4	-2
122R	F	49	4	6.322	6.277	2.149	3.061	High	With	Normal	-6	6	-4	2	-6	-2	-4	-4	-2	-6	-4	-4
123R	F	56	22	7.03	6.872	3.029	3.032	High	With	Mild	2	4	30	34	4	4	4	-2	4	4	4	0
124R	M	45	11	3.998	3.679	4.165	3.148	Medium	With	Normal	2	2	6	12	-2	-2	0	-4	-2	-2	-4	-6
125R	M	58	8	5.714	5.313	3.66	3.039	High	With	Normal	6	-2	8	-2	0	0	2	-2	0	0	0	-4
126R	F	57	20	4.997	4.878	3.631	3.207	High	With	Normal	4	8	34	24	-2	-2	0	-2	-2	-2	4	-2
128L	F	66	26	4.377	1.031	3.397	3.157	Low	With	Mild	10	10	32	34	0	0	0	0	2	2	0	0
129R	F	50	24	7.416	7.075	3.197	3.248	High	With	Mild	8	10	26	36	2	2	2	0	2	2	2	0
131R	F	54	9	4.756	4.146	0	3.107	High	Without	Normal	6	4	6	2	-2	-2	0	-6	-2	-2	-2	-6
132R	F	57	12	2.689	1.424	3.651	2.975	Low	With	Normal	0	0	14	10	0	0	0	-4	0	2	0	-2
133R	F	56	32	8.061	8.008	2.449	3.081	High	With	Mild	2	12	50	44	0	2	6	0	0	0	12	4
134L	F	61	7	5.854	5.783	0	2.901	High	Without	Normal	-2	0	2	12	-4	-4	-4	-4	-4	-6	-4	-6
135R	M	45	19	7.702	7.477	0	3.078	High	Without	Normal	0	0	22	38	0	0	-4	0	0	0	-2	2
136L	M	47	5	3.403	2.056	2.912	3.136	Low	With	Normal	2	2	-4	4	0	0	0	-2	0	0	0	-2
137L	F	45	8	4.71	4.451	1.851	3.129	High	With	Normal	8	12	8	-2	-2	2	0	-4	-4	0	0	-4
138R	F	56	5	2.915	2.098	1.987	0	Low	With	Normal	4	0	4	2	0	-2	-2	2	-2	0	-4	-4
139L	M	64	31	3.186	2.858	0	0	Low	Without	Mild	10	10	42	44	-2	0	4	0	0	0	2	4
140L	F	54	15	5.653	5.265	0	3.04	High	Without	Normal	2	4	20	22	0	-4	-2	-4	2	-2	-2	-2
141R	F	47	4	6.707	6.506	2.474	3.135	High	With	Normal	-8	-4	4	2	-4	-4	-2	-2	-4	-4	-4	-2
142R	M	45	4	5.915	5.701	1.851	3.085	High	With	Normal	-4	-10	6	8	-4	-4	-2	-2	-2	-2	-2	-2
205L	F	46	1	1.442	0.818	0	0	Low	Without	Normal	-2	-2	-2	2	-2	-2	-2	-6	-2	-2	-2	-2
208L	M	74	6	1.681	1.081	0	0	Low	Without	Normal	-4	-6	10	24	0	-4	-4	-2	-2	-4	-4	0
209R	F	73	24	1.594	0.208	0	0	Low	Without	Mild	4	0	28	32	-2	0	0	-2	0	-2	0	-2
210L	F	52	5	3.355	3.266	0	2.759	Medium	Without	Normal	2	2	0	2	0	0	2	0	0	0	-2	0
211R	F	46	4	2.053	0.503	3.45	3.123	Low	With	Normal	-6	-2	4	0	-6	-6	-4	-6	-2	-4	-2	-2
212L	F	41	-1	1.616	0.122	0	0	Low	Without	Normal	-6	-10	-4	4	-4	-2	-2	-4	-4	-2	-4	-4
213L	M	36	11	4.204	4.067	0	0	Medium	Without	Normal	6	4	12	-4	-2	-4	2	0	-2	-2	2	-2
214R	M	56	6	2.18	1.917	0	0	Low	Without	Normal	0	-2	8	8	-2	0	0	0	0	-2	0	0
217L	F	65	19	1.982	0.514	2.41	3.064	Low	With	Normal	6	4	10	36	0	0	-2	-2	2	-2	-4	4
220R	M	59	14	3.306	2.902	0	3.004	Medium	Without	Normal	2	0	20	18	-2	0	2	0	0	0	0	0
230L	F	55	2	2.772	2.65	0	0	Low	Without	Normal	0	0	-2	-2	-2	-2	0	-2	-2	-2	-2	-4
231L	F	56	31	2.309	1.242	0	2.82	Low	Without	Mild	4	0	38	38	-2	-2	4	2	-2	-2	2	0
232R	M	50	5	2.672	2.518	0	2.923	Low	Without	Normal	2	2	2	10	-4	-2	-4	0	-2	-4	-4	0

## Sheet: Excluded
Subj	Sex	Age	PTA	Nesi80	Nesi100	Music_Exp	TFS	AbsThr_750	AbsThr_1000	AbsThr_3000	AbsThr_4000	STR12_750	STR12_1000	STR12_3000	STR12_4000	STR24_750	STR24_1000	STR24_3000	STR24_4000	Reason
005L	M	35	29	2.617	2.408	0	3.073	32	34	14	4	2	0	0	-6	4	0	-2	-8	above 15 dB HL at 0.75 and/or 1 kHz
006L	F	35	-4	1.458	0.1	0	3.106	-8	-8	6	-4	-8	-2	0	-6	-6	-2	-4	0	no episodes of noise exposure exceeding 100 dBA
010R	M	39	32	3.115	2.996	0	3.019	26	22	38	38	-2	2	0	-2	0	2	0	-2	above 15 dB HL at 0.75 and/or 1 kHz
011L	M	29	14	3.721	3.174	3.432	3.01	16	20	4	2	-2	-2	0	-4	-6	-6	2	0	above 15 dB HL at 0.75 and/or 1 kHz
012L	M	33	24	4.393	4.19	0	3.085	40	38	14	-8	2	0	0	-4	2	2	2	-2	above 15 dB HL at 0.75 and/or 1 kHz
022L	M	54	32	3.966	3.762	0	3.035	22	28	36	38	4	8	8	4	4	8	6	4	above 15 dB HL at 0.75 and/or 1 kHz
026R	F	66	8	1.788	0.1	2.773	0	0	-4	22	12	-4	0	-6	-4	-6	-6	-4	-4	no episodes of noise exposure exceeding 100 dBA
031R	M	45	5	1.461	0.1	2.021	3.129	-6	0	6	6	-2	-2	-2	-4	0	-2	0	-6	no episodes of noise exposure exceeding 100 dBA
035L	M	53	27	8.635	8.547	0	0	20	14	22	36	0	-2	-4	0	-2	-2	-2	4	above 15 dB HL at 0.75 and/or 1 kHz
037L	M	57	38	11.112	11.033	0	0	28	30	24	40	-2	0	-2	-2	-2	0	-4	-4	above 15 dB HL at 0.75 and/or 1 kHz
040R	F	37	34	4.636	4.493	0	3.057	24	28	32	24	-2	2	0	0	0	2	2	-2	above 15 dB HL at 0.75 and/or 1 kHz
048R	M	63	25	4.625	3.97	2.479	3.078	12	18	24	30	-4	-2	-2	-2	-2	-4	2	0	above 15 dB HL at 0.75 and/or 1 kHz
050R	M	60	24	1.262	0.1	0	2.869	12	14	18	34	-2	-6	-4	-2	-2	-4	-4	-4	no episodes of noise exposure exceeding 100 dBA
063R	F	66	37	3.706	3.463	0	3.093	22	22	38	42	0	0	4	0	-2	-2	8	2	above 15 dB HL at 0.75 and/or 1 kHz
066L	F	71	32	1.661	0.171	3.345	2.857	26	34	30	18	0	0	0	-2	-2	0	-2	-2	above 15 dB HL at 0.75 and/or 1 kHz
067L	F	58	17	2.679	1.907	3.135	0	24	12	-2	10	6	0	-2	-2	6	0	-4	-2	above 15 dB HL at 0.75 and/or 1 kHz
074L	F	67	20	3.05	2.979	0	3.032	20	12	4	6	-2	-2	-4	-6	-2	0	0	-6	above 15 dB HL at 0.75 and/or 1 kHz
075L	F	56	40	2.311	0.144	3.43	2.953	24	36	40	42	0	0	0	0	0	0	2	0	above 15 dB HL at 0.75 and/or 1 kHz
082L	M	91	27	1.82	0.622	0	2.851	12	14	32	40	-2	-4	0	-2	-4	-4	0	-4	greater than 74 years
085L	M	63	24	2.906	0.1	4.675	3.085	8	2	30	38	0	-2	-2	-2	0	-4	-2	-4	no episodes of noise exposure exceeding 100 dBA
088R	F	35	6	2.095	0.1	3.941	3.092	2	2	12	8	-4	-8	-8	-4	-6	-4	-8	-8	no episodes of noise exposure exceeding 100 dBA
089L	F	61	26	2.923	2.482	2.592	3.106	12	16	32	28	-4	-2	0	-4	-2	-2	-2	-4	above 15 dB HL at 0.75 and/or 1 kHz
094R	F	63	28	4.186	3.796	0	2.971	10	24	32	20	0	4	6	0	0	2	8	0	above 15 dB HL at 0.75 and/or 1 kHz
095R	M	37	21	4.235	0.1	0	3.129	18	18	20	28	6	4	4	2	4	4	2	2	above 15 dB HL at 0.75 and/or 1 kHz & no episodes of noise exposure exceeding 100 dBA
097R	M	70	34	1.995	1.591	0	3.234	16	10	32	48	-2	-2	0	0	-4	-2	0	4	above 15 dB HL at 0.75 and/or 1 kHz
101L	F	54	21	5.657	5.275	3.043	2.935	16	16	18	20	4	0	-2	0	2	2	0	2	above 15 dB HL at 0.75 and/or 1 kHz
107R	M	50	21	4.624	4.32	3.383	3.107	18	18	14	16	-2	-4	0	-4	0	-2	0	-4	above 15 dB HL at 0.75 and/or 1 kHz
111L	F	62	32	2.17	1.068	2.179	3.078	20	18	32	42	2	2	2	2	2	2	2	4	above 15 dB HL at 0.75 and/or 1 kHz
117L	F	64	14	2.12	0.1	3.925	3.136	16	10	16	6	-2	-4	-4	-2	-4	-2	-2	-4	above 15 dB HL at 0.75 and/or 1 kHz & no episodes of noise exposure exceeding 100 dBA
130L	F	43	21	7.953	7.751	3.339	3.131	10	16	16	14	-2	0	0	-4	-2	0	-2	-4	above 15 dB HL at 0.75 and/or 1 kHz
202R	F	76	15	0.9	0.1	3.818	0	2	0	16	18	-2	-2	0	-4	-4	-2	-2	-6	no episodes of noise exposure exceeding 100 dBA
203R	M	47	31	1.564	1.449	2.303	0	30	26	30	46	2	0	0	0	2	-2	0	0	above 15 dB HL at 0.75 and/or 1 kHz
204L	M	73	29	1.255	0.1	0	0	4	6	28	48	0	0	-2	2	0	0	0	6	no episodes of noise exposure exceeding 100 dBA
206R	M	22	1	1.441	0.1	3.18	0	-4	-4	6	0	0	2	0	-2	0	0	0	0	no episodes of noise exposure exceeding 100 dBA
207R	F	34	2	1.186	0.1	0	0	-4	-6	-6	0	-2	-2	-2	-4	-4	-6	-2	-4	no episodes of noise exposure exceeding 100 dBA
218R	F	44	2	1.295	0.1	2.196	0	-4	-8	-8	-2	0	-2	-2	-2	-4	-2	-2	-4	no episodes of noise exposure exceeding 100 dBA
219R	F	21	14	3.489	3.347	0	0	6	4	10	12	0	2	2	0	4	2	4	0	less than 30 years
222L	F	55	2	1.664	0.1	3.509	0	0	-2	2	2	0	-4	-2	-2	-2	-4	-4	-2	no episodes of noise exposure exceeding 100 dBA
224L	F	74	14	0.803	0.1	0	0	4	8	8	10	-2	0	2	-2	0	0	-2	0	no episodes of noise exposure exceeding 100 dBA
226L	F	65	12	0.822	0.1	0	2.716	4	-4	4	26	0	0	-4	-2	2	-2	-4	-2	no episodes of noise exposure exceeding 100 dBA
229L	F	22	0	2.429	2.19	0	0	0	-2	0	-2	2	0	2	0	-2	0	0	0	less than 30 years
237R	F	24	0	1.998	1.829	0	2.866	0	-2	-4	-4	2	0	-2	-2	-2	0	-2	-4	less than 30 years
238R	M	49	4	1.091	0.1	2.62	0	0	0	18	2	-2	-2	-2	-2	-2	-2	-2	-2	no episodes of noise exposure exceeding 100 dBA
239R	F	51	1	0.621	0.1	0	0	-6	-8	4	-4	-2	-4	-8	-4	0	-4	0	-6	no episodes of noise exposure exceeding 100 dBA
009R	F	56	48	1.521	1.499	0	3.054	42	44	46	48	0	0	2	0	0	0	2	-4	moderate hearing loss
018R	F	57	20	2.996	2.961	0	0	6	2	24	26	0	2	0	-2	0	0	0	-4	moderate hearing loss
023L	M	49	54	3.248	1.648	0	2.918	38	38	60	62	6	6	4	8	6	6	6	6	moderate hearing loss
032R	M	60	44	4.516	4.161	0	0	30	34	54	58	2	0	2	0	2	0	6	2	moderate hearing loss
071R	F	53	59	2.469	2.337	0	0	52	54	52	56	4	2	0	4	0	0	0	4	moderate hearing loss
072L	F	62	40	11.684	11.669	4.632	3.011	18	22	54	56	0	2	8	6	0	2	8	6	moderate hearing loss
076L	M	61	40	4.395	3.235	0	0	18	14	60	52	-2	-2	6	-2	-2	-2	12	2	moderate hearing loss
116L	F	75	14	2.296	0.661	0	0	4	-2	28	20	0	-2	2	-2	0	0	2	-2	moderate hearing loss
118R	F	59	28	2.349	1.665	0	2.876	22	12	26	36	0	0	0	-2	0	0	0	0	moderate hearing loss
119R	F	55	48	4.641	3.911	1.785	2.829	10	14	72	76	0	-2	0	40	-2	-2	0	0	moderate hearing loss
127R	F	41	28	4.877	4.84	2.925	2.83	6	36	26	16	0	2	2	-2	-2	2	0	-2	moderate hearing loss

## Sheet: PTA
Subj	Ear status	125	250	500	750	1000	1500	2000	3000	4000	6000	8000
001R	Non Test Ear	0	0	5	0	5	0	0	0	0	10	20
001R	Test Ear	0	0	5	0	5	0	0	0	5	5	5
002R	Non Test Ear	0	5	0	5	2.5	0	-5	0	15	10	10
002R	Test Ear	5	5	5	5	2.5	5	5	0	10	10	20
003L	Non Test Ear	0	0	0	10	7.5	5	5	25	35	35	45
003L	Test Ear	5	10	5	5	2.5	5	0	15	25	25	30
004R	Non Test Ear	0	-5	0	5	2.5	20	20	5	5	25	30
004R	Test Ear	5	10	5	5	10	10	15	0	10	20	20
005L	Non Test Ear	10	5	30	45	40	35	35	20	10	15	20
005L	Test Ear	15	25	35	40	32.5	35	25	15	10	5	15
006L	Non Test Ear	-10	-10	-5	-5	-5	5	-5	-5	0	15	0
006L	Test Ear	-10	-5	-5	-5	-5	-5	0	5	10	10	0
007L	Non Test Ear	5	5	5	5	5	0	0	5	10	5	10
007L	Test Ear	10	0	5	0	2.5	5	0	5	10	10	0
008R	Non Test Ear	0	0	5	5	5	0	0	5	15	5	0
008R	Test Ear	5	0	10	5	10	0	5	0	10	15	-5
009R	Non Test Ear	15	25	35	45	45	50	55	50	50	65	60
009R	Test Ear	15	25	40	45	45	55	50	50	50	70	60
010R	Non Test Ear	35	25	20	25	25	35	40	40	40	50	35
010R	Test Ear	35	30	15	20	20	25	25	30	30	40	45
011L	Non Test Ear	5	5	15	20	20	20	20	10	5	0	15
011L	Test Ear	10	0	10	20	20	25	20	10	5	10	0
012L	Non Test Ear	5	15	35	40	45	40	30	10	0	15	5
012L	Test Ear	10	5	20	30	37.5	40	20	0	0	0	0
013R	Non Test Ear	20	10	5	15	5	5	5	15	10	10	15
013R	Test Ear	10	10	5	5	5	5	5	10	10	5	0
014L	Non Test Ear	0	-5	0	-5	5	-5	-5	20	10	20	0
014L	Test Ear	5	0	5	5	0	5	5	15	10	15	5
015L	Non Test Ear	15	20	15	5	12.5	5	0	5	20	20	30
015L	Test Ear	0	5	-5	15	0	15	10	0	10	10	25
016L	Non Test Ear	5	10	15	10	2.5	5	5	25	35	50	65
016L	Test Ear	0	0	0	0	0	0	0	0	0	0	0
017R	Non Test Ear	5	5	10	5	5	10	10	15	30	40	50
017R	Test Ear	5	5	10	10	5	5	15	15	20	25	40
018R	Non Test Ear	5	5	10	10	5	5	10	30	35	35	45
018R	Test Ear	25	30	40	40	35	40	35	50	70	80	90
019R	Non Test Ear	15	5	0	5	5	10	10	5	15	10	30
019R	Test Ear	10	5	0	5	5	10	10	5	5	20	20
020R	Non Test Ear	10	5	5	5	2.5	15	15	15	20	15	15
020R	Test Ear	10	5	0	0	7.5	0	10	25	5	10	10
021R	Non Test Ear	20	15	5	5	-2.5	5	-5	5	0	20	10
021R	Test Ear	15	15	15	15	0	5	-5	5	-5	10	5
022L	Non Test Ear	15	25	20	20	30	35	40	40	40	55	50
022L	Test Ear	20	10	10	15	15	10	15	20	25	40	35
023L	Non Test Ear	30	25	35	40	40	50	50	70	65	65	70
023L	Test Ear	5	0	-5	0	-2.5	5	10	10	10	25	5
024R	Non Test Ear	10	5	5	10	10	5	5	10	10	30	10
024R	Test Ear	10	0	-5	5	7.5	0	5	5	10	5	5
025L	Non Test Ear	10	10	0	5	2.5	5	5	10	40	35	10
025L	Test Ear	5	5	0	0	0	0	0	15	50	30	20
026R	Non Test Ear	10	5	0	0	-2.5	-5	0	25	10	30	50
026R	Test Ear	15	15	-5	5	-2.5	-5	-5	15	5	30	25
027L	Non Test Ear	0	0	0	0	0	0	0	10	20	35	60
027L	Test Ear	5	0	0	5	5	10	5	10	10	25	35
028R	Non Test Ear	0	-5	-5	0	0	0	0	0	-10	10	20
028R	Test Ear	-5	0	0	0	-5	-5	0	-5	0	10	10
029L	Non Test Ear	5	0	5	5	7.5	15	30	45	45	20	25
029L	Test Ear	10	0	5	5	10	0	30	40	45	45	15
030L	Non Test Ear	10	10	5	5	2.5	5	-5	5	0	25	5
030L	Test Ear	15	10	0	5	2.5	5	5	5	5	15	0
031R	Non Test Ear	5	0	-5	-5	5	5	-5	10	10	5	0
031R	Test Ear	5	0	-5	0	0	5	0	0	10	10	0
032R	Non Test Ear	15	15	15	35	35	45	45	50	55	65	75
032R	Test Ear	25	40	40	50	50	60	60	55	65	80	90
033L	Non Test Ear	10	5	5	5	0	0	5	20	25	40	55
033L	Test Ear	10	0	5	5	7.5	10	5	10	15	25	35
034L	Non Test Ear	0	0	5	5	0	5	10	5	10	10	15
034L	Test Ear	10	0	0	5	5	5	0	5	-5	15	15
035L	Non Test Ear	40	45	40	25	17.5	40	15	25	40	40	35
035L	Test Ear	10	10	15	5	5	5	5	10	20	20	5
036L	Non Test Ear	15	10	15	15	7.5	25	15	15	30	45	65
036L	Test Ear	25	15	10	10	10	25	25	20	20	30	40
037L	Non Test Ear	5	5	30	35	32.5	35	40	30	55	45	50
037L	Test Ear	15	5	25	20	10	10	10	15	25	25	40
038L	Non Test Ear	10	0	0	0	0	0	0	5	10	25	15
038L	Test Ear	20	10	10	5	5	0	0	5	10	15	15
039R	Non Test Ear	15	10	10	15	10	25	30	35	50	20	30
039R	Test Ear	15	15	15	10	15	20	20	50	50	40	40
040R	Non Test Ear	15	20	20	30	32.5	30	35	35	40	25	20
040R	Test Ear	15	20	25	30	30	30	35	40	50	30	30
041R	Non Test Ear	20	15	10	15	10	0	-5	5	0	25	10
041R	Test Ear	10	5	0	10	5	5	-5	0	0	25	5
042L	Non Test Ear	5	-5	5	5	5	10	0	0	0	20	10
042L	Test Ear	-5	0	5	0	10	10	0	-5	0	15	-5
043L	Non Test Ear	5	5	0	5	5	10	10	5	40	45	25
043L	Test Ear	15	5	0	10	5	5	-5	5	10	20	25
044L	Non Test Ear	20	10	5	10	2.5	10	15	15	10	35	55
044L	Test Ear	15	5	5	10	7.5	15	10	10	5	10	30
045L	Non Test Ear	15	0	10	5	7.5	15	25	40	60	55	55
045L	Test Ear	10	0	10	35	25	5	20	35	35	35	40
046R	Non Test Ear	10	10	5	10	5	10	10	0	5	5	15
046R	Test Ear	10	5	5	5	10	10	0	-5	5	10	10
047L	Non Test Ear	20	15	15	15	15	15	15	25	50	40	20
047L	Test Ear	20	15	20	20	15	15	15	15	50	40	5
048R	Non Test Ear	5	5	15	20	25	30	25	25	30	30	35
048R	Test Ear	5	0	15	20	25	25	25	25	30	30	30
050R	Non Test Ear	15	15	15	20	20	15	20	20	35	60	50
050R	Test Ear	15	10	15	25	17.5	10	10	20	25	65	60
051L	Non Test Ear	0	0	0	10	10	10	5	5	10	10	30
051L	Test Ear	0	0	0	5	10	10	15	0	10	15	10
052L	Non Test Ear	5	0	0	0	5	15	5	15	25	25	20
052L	Test Ear	10	0	0	5	0	5	5	15	15	25	25
053L	Non Test Ear	15	10	10	5	10	10	10	10	25	70	70
053L	Test Ear	5	10	5	10	10	15	15	0	10	20	10
054R	Non Test Ear	0	0	0	0	2.5	0	0	15	25	10	30
054R	Test Ear	-5	-5	0	0	0	0	0	10	10	20	30
055L	Non Test Ear	10	5	0	5	0	10	5	10	15	25	25
055L	Test Ear	5	5	0	5	2.5	5	0	-5	15	15	20
056L	Non Test Ear	20	15	5	10	10	15	20	30	35	40	35
056L	Test Ear	10	5	5	10	7.5	15	30	35	40	40	50
057R	Non Test Ear	10	15	15	5	5	5	5	5	30	10	5
057R	Test Ear	10	15	15	20	15	15	5	5	10	10	0
058R	Non Test Ear	15	5	5	0	-5	5	5	10	20	30	55
058R	Test Ear	10	5	5	0	2.5	0	0	5	10	25	35
059R	Non Test Ear	25	15	10	5	5	5	10	35	30	45	60
059R	Test Ear	10	5	5	5	10	15	10	15	25	80	60
060R	Non Test Ear	10	0	5	0	5	0	5	5	5	5	0
060R	Test Ear	-5	0	5	0	7.5	10	5	5	0	0	5
061R	Non Test Ear	5	0	5	10	7.5	20	5	20	25	25	35
061R	Test Ear	10	10	10	10	5	15	10	10	15	15	15
062R	Non Test Ear	15	10	5	5	0	10	10	30	40	80	95
062R	Test Ear	10	10	0	5	2.5	10	15	30	45	95	80
063R	Non Test Ear	20	15	20	25	22.5	25	25	45	55	55	60
063R	Test Ear	10	15	15	25	20	25	35	40	50	55	55
064R	Non Test Ear	0	5	0	10	5	15	15	20	20	10	55
064R	Test Ear	0	5	5	0	2.5	5	0	10	15	5	30
065L	Non Test Ear	5	0	0	5	0	10	15	15	20	5	15
065L	Test Ear	10	5	5	0	0	5	10	10	10	15	15
066L	Non Test Ear	5	15	20	30	40	40	40	35	25	35	30
066L	Test Ear	10	5	20	30	35	45	40	35	25	30	20
067L	Non Test Ear	10	10	35	30	17.5	15	10	5	15	25	70
067L	Test Ear	10	10	40	35	20	15	5	-5	5	10	5
068L	Non Test Ear	10	5	5	5	5	5	0	-5	10	15	5
068L	Test Ear	10	5	0	5	5	5	0	5	5	25	25
069R	Non Test Ear	15	10	25	15	10	5	15	30	45	55	65
069R	Test Ear	15	15	20	15	15	15	30	50	55	60	75
070L	Non Test Ear	10	0	5	5	5	10	35	35	40	65	75
070L	Test Ear	15	10	0	5	5	15	25	35	55	55	50
071R	Non Test Ear	45	50	60	60	55	50	50	55	65	70	70
071R	Test Ear	15	10	10	15	12.5	10	5	0	10	0	10
072L	Non Test Ear	10	10	15	20	25	25	20	55	60	55	75
072L	Test Ear	10	15	35	35	35	30	25	45	60	70	75
073L	Non Test Ear	15	10	10	10	10	10	15	40	35	45	45
073L	Test Ear	15	5	5	5	5	5	5	35	50	55	45
074L	Non Test Ear	5	10	15	30	20	25	25	10	20	15	40
074L	Test Ear	10	0	10	15	17.5	20	20	10	15	15	50
075L	Non Test Ear	0	0	15	25	40	50	40	45	50	55	55
075L	Test Ear	5	5	25	30	37.5	45	40	40	45	50	65
076L	Non Test Ear	15	20	25	25	15	25	35	65	55	65	70
076L	Test Ear	55	65	60	70	65	75	70	85	75	100	90
077L	Non Test Ear	5	5	0	-5	0	5	-5	30	45	40	40
077L	Test Ear	15	10	-5	0	0	5	5	30	45	45	50
078L	Non Test Ear	-5	-5	0	-5	-2.5	0	-5	5	15	20	5
078L	Test Ear	0	0	0	0	0	5	0	5	10	15	5
079R	Non Test Ear	10	0	15	15	12.5	20	30	45	55	40	40
079R	Test Ear	15	10	10	15	20	20	35	45	60	45	55
080L	Non Test Ear	15	5	5	5	0	0	0	0	15	10	25
080L	Test Ear	10	5	10	10	0	0	-5	10	10	15	10
081R	Non Test Ear	10	0	10	10	5	15	15	25	40	25	45
081R	Test Ear	5	-5	5	10	7.5	10	15	30	40	40	40
082L	Non Test Ear	15	10	5	15	17.5	30	30	30	45	75	95
082L	Test Ear	15	10	15	25	25	40	40	45	50	80	105
083R	Non Test Ear	20	15	15	15	10	15	10	5	0	15	-5
083R	Test Ear	5	5	5	0	0	0	0	5	5	5	0
084L	Non Test Ear	5	0	5	5	5	0	-5	0	5	5	20
084L	Test Ear	5	0	5	10	5	5	5	-5	-5	5	10
085L	Non Test Ear	15	5	10	10	10	15	15	35	40	45	45
085L	Test Ear	5	0	10	10	10	15	20	35	40	40	45
086R	Non Test Ear	5	0	0	0	5	5	15	15	20	20	25
086R	Test Ear	5	5	5	5	5	5	10	10	10	35	40
087L	Non Test Ear	5	5	5	10	12.5	25	15	35	30	30	35
087L	Test Ear	0	5	10	20	27.5	30	40	40	30	30	20
088R	Non Test Ear	0	0	5	5	0	5	0	10	10	15	10
088R	Test Ear	5	0	5	0	7.5	0	0	0	5	25	20
089L	Non Test Ear	5	5	15	15	15	20	25	35	40	45	50
089L	Test Ear	10	5	15	20	15	15	25	30	30	35	55
090R	Non Test Ear	15	15	5	0	10	10	15	25	25	20	25
090R	Test Ear	25	10	20	25	30	30	15	5	15	25	20
091L	Non Test Ear	20	15	5	10	10	15	10	15	35	35	25
091L	Test Ear	25	15	15	10	15	10	15	10	25	30	20
092L	Non Test Ear	10	5	5	5	5	5	5	10	20	20	15
092L	Test Ear	10	5	10	5	0	0	0	5	10	10	10
093L	Non Test Ear	10	10	10	10	15	15	10	35	40	40	45
093L	Test Ear	25	15	10	20	25	15	10	30	30	55	35
094R	Non Test Ear	5	5	15	15	25	30	20	35	35	25	25
094R	Test Ear	5	0	5	15	20	15	30	25	20	25	25
095R	Non Test Ear	15	15	20	20	15	5	10	20	30	45	55
095R	Test Ear	10	15	15	10	15	10	5	10	15	25	50
096R	Non Test Ear	5	5	10	10	7.5	15	15	25	35	35	35
096R	Test Ear	5	5	15	15	15	10	10	25	35	35	35
097R	Non Test Ear	15	15	20	15	15	10	25	45	60	70	55
097R	Test Ear	10	15	20	15	15	10	25	50	65	70	65
098R	Non Test Ear	10	5	5	5	5	5	30	30	25	40	40
098R	Test Ear	0	0	0	5	2.5	5	-5	5	15	10	5
099L	Non Test Ear	-5	-5	0	0	0	0	0	30	35	40	35
099L	Test Ear	0	-5	-5	0	-7.5	0	-5	-5	10	20	30
100R	Non Test Ear	25	20	15	15	15	5	5	15	10	45	85
100R	Test Ear	30	25	25	25	15	5	10	15	15	30	75
101L	Non Test Ear	10	15	20	20	20	25	20	20	25	40	50
101L	Test Ear	20	20	20	20	20	20	25	20	15	20	40
102R	Non Test Ear	15	5	0	0	5	5	0	5	20	55	60
102R	Test Ear	5	0	-5	0	5	0	0	5	5	35	35
103L	Non Test Ear	10	10	5	10	10	15	10	15	30	20	30
103L	Test Ear	10	5	10	15	10	15	5	10	15	10	25
104R	Non Test Ear	10	5	10	10	5	15	20	15	20	20	20
104R	Test Ear	15	10	15	10	5	5	10	5	10	30	25
105L	Non Test Ear	15	10	10	10	12.5	10	10	5	0	5	5
105L	Test Ear	15	15	5	5	10	0	5	-5	-5	5	-5
106R	Non Test Ear	20	20	15	15	15	20	25	25	20	50	45
106R	Test Ear	10	5	5	10	5	5	5	10	20	20	35
107R	Non Test Ear	5	10	20	20	17.5	25	20	20	25	40	40
107R	Test Ear	-5	5	20	20	22.5	30	20	10	20	30	40
108L	Non Test Ear	10	0	5	5	5	5	5	30	40	30	10
108L	Test Ear	10	5	10	10	12.5	5	10	25	45	20	10
109L	Non Test Ear	15	10	10	10	2.5	0	5	10	15	10	15
109L	Test Ear	5	10	10	5	2.5	0	5	5	5	5	0
110L	Non Test Ear	5	5	0	0	0	0	0	30	25	40	15
110L	Test Ear	5	5	0	0	-5	-5	-5	0	-5	10	15
111L	Non Test Ear	20	15	25	25	25	20	30	35	45	85	90
111L	Test Ear	10	10	20	25	25	25	30	35	45	90	100
112R	Non Test Ear	10	10	15	15	5	10	10	25	25	30	40
112R	Test Ear	5	10	15	20	7.5	5	5	25	25	30	35
113R	Non Test Ear	5	5	0	0	5	5	5	10	10	25	20
113R	Test Ear	0	5	5	10	10	15	15	10	10	25	10
115L	Non Test Ear	0	0	5	10	10	15	15	20	35	50	55
115L	Test Ear	0	0	5	5	10	15	0	10	10	20	15
116L	Non Test Ear	5	5	5	5	2.5	0	5	25	25	55	60
116L	Test Ear	35	35	40	35	30	30	30	50	65	95	105
117L	Non Test Ear	20	15	20	20	12.5	25	20	15	10	30	30
117L	Test Ear	10	15	20	20	20	20	5	0	10	10	25
118R	Non Test Ear	20	20	20	20	15	10	35	30	45	65	55
118R	Test Ear	20	20	25	25	25	35	45	50	65	65	75
119R	Non Test Ear	10	5	10	15	20	40	35	75	80	85	90
119R	Test Ear	10	10	5	10	12.5	20	20	40	90	80	70
120R	Non Test Ear	5	-5	0	5	0	0	5	15	40	40	50
120R	Test Ear	0	0	5	5	2.5	15	20	45	55	75	80
121L	Non Test Ear	5	5	0	0	0	0	5	10	20	15	25
121L	Test Ear	0	0	0	0	0	0	0	0	0	0	0
122R	Non Test Ear	5	5	0	5	5	10	5	0	5	15	10
122R	Test Ear	5	0	0	10	2.5	5	5	-5	0	15	0
123R	Non Test Ear	15	10	5	5	7.5	5	5	35	40	45	20
123R	Test Ear	5	5	10	10	5	5	5	10	25	35	5
124R	Non Test Ear	15	5	10	5	7.5	10	15	5	25	15	15
124R	Test Ear	5	0	0	0	5	5	10	-5	15	15	15
125R	Non Test Ear	10	5	5	10	0	0	0	15	5	10	5
125R	Test Ear	0	0	10	5	5	5	15	10	0	30	10
126R	Non Test Ear	5	10	15	10	10	20	25	35	25	35	15
126R	Test Ear	10	10	20	15	10	15	10	15	20	30	25
127R	Non Test Ear	15	20	20	10	40	50	45	35	25	5	20
127R	Test Ear	15	20	30	50	52.5	55	45	30	30	35	35
128L	Non Test Ear	15	10	15	15	15	15	25	35	40	60	60
128L	Test Ear	15	10	15	15	10	5	15	20	30	55	55
129R	Non Test Ear	15	15	10	10	10	10	10	30	45	50	60
129R	Test Ear	10	10	10	10	10	10	10	20	30	40	55
130L	Non Test Ear	5	5	10	20	22.5	20	20	20	20	20	25
130L	Test Ear	10	10	10	20	20	20	20	15	10	15	30
131R	Non Test Ear	15	5	10	10	7.5	10	5	10	10	15	5
131R	Test Ear	10	5	15	15	15	5	10	15	10	10	15
132R	Non Test Ear	15	5	5	5	5	10	15	20	20	25	30
132R	Test Ear	10	0	10	5	15	15	10	10	20	25	40
133R	Non Test Ear	15	10	5	5	17.5	30	45	50	55	45	25
133R	Test Ear	15	10	5	10	12.5	30	45	50	65	50	30
134L	Non Test Ear	20	10	5	5	2.5	10	5	5	15	25	25
134L	Test Ear	10	5	0	5	0	0	5	0	15	15	20
135R	Non Test Ear	10	5	5	5	5	10	10	25	40	45	45
135R	Test Ear	10	0	5	5	7.5	10	10	20	35	45	60
136L	Non Test Ear	10	5	5	10	5	0	0	0	5	15	10
136L	Test Ear	10	5	5	10	5	5	5	0	0	10	25
137L	Non Test Ear	5	0	5	10	12.5	5	5	5	5	5	15
137L	Test Ear	5	5	5	5	10	5	15	5	-5	10	10
138R	Non Test Ear	20	5	10	5	0	5	5	5	10	25	30
138R	Test Ear	10	5	5	10	5	10	5	5	15	30	20
139L	Non Test Ear	15	10	10	15	15	15	25	45	50	50	35
139L	Test Ear	15	5	5	15	10	20	25	40	45	50	25
140L	Non Test Ear	10	5	5	5	5	20	20	25	25	30	40
140L	Test Ear	10	5	5	5	10	20	25	20	30	30	25
141R	Non Test Ear	5	-5	-5	-5	-5	10	-5	10	15	25	15
141R	Test Ear	0	-5	-5	-5	-2.5	10	5	10	15	20	15
142R	Non Test Ear	5	5	-5	0	-5	15	5	10	10	10	10
142R	Test Ear	10	5	0	0	5	5	-5	5	15	20	25
202R	Non Test Ear	25	20	5	5	10	0	15	20	25	35	35
202R	Test Ear	40	35	15	20	15	0	15	20	30	30	45
203R	Non Test Ear	5	5	20	35	20	0	30	30	40	55	60
203R	Test Ear	0	0	0	0	0	0	0	0	0	0	0
204L	Non Test Ear	0	15	15	5	15	0	15	35	60	60	60
204L	Test Ear	0	15	5	5	15	0	15	35	60	50	50
205L	Non Test Ear	5	5	-5	0	0	0	0	0	5	10	10
205L	Test Ear	10	5	-5	0	0	0	5	-5	0	20	-5
206R	Non Test Ear	5	5	0	-5	0	0	-5	5	5	0	15
206R	Test Ear	5	5	0	0	-5	0	10	5	-5	10	15
207R	Non Test Ear	5	5	0	0	0	0	0	0	10	0	5
207R	Test Ear	0	0	0	0	-5	0	-5	0	5	5	0
208L	Non Test Ear	20	5	0	-5	-5	0	0	10	25	40	60
208L	Test Ear	20	10	0	0	-5	0	-5	10	25	40	50
209R	Non Test Ear	15	10	5	10	10	0	15	35	40	60	75
209R	Test Ear	10	5	10	15	10	0	10	15	40	45	65
210L	Non Test Ear	15	5	5	5	5	0	0	5	5	5	5
210L	Test Ear	15	5	5	5	5	0	5	5	5	5	10
211R	Non Test Ear	0	0	0	0	5	0	0	0	10	20	35
211R	Test Ear	-5	-5	-5	0	0	0	-10	0	5	25	60
212L	Non Test Ear	0	-5	5	-5	-5	0	0	-5	10	5	0
212L	Test Ear	5	-5	0	0	0	0	5	5	5	0	5
213L	Non Test Ear	10	5	15	15	10	0	15	15	5	5	15
213L	Test Ear	15	10	15	20	15	0	10	25	15	20	15
214R	Non Test Ear	10	5	5	5	0	0	5	5	15	15	40
214R	Test Ear	10	0	0	0	-5	0	0	5	15	15	35
217L	Non Test Ear	5	15	10	10	5	0	5	15	45	65	70
217L	Test Ear	25	15	10	5	10	0	0	15	45	75	75
218R	Non Test Ear	20	15	5	0	0	0	0	0	10	15	10
218R	Test Ear	15	10	5	0	0	0	5	0	10	30	15
219R	Non Test Ear	20	15	15	10	15	0	20	10	20	20	15
219R	Test Ear	20	15	15	15	15	0	15	10	10	20	15
220R	Non Test Ear	10	10	10	10	0	0	10	25	20	50	60
220R	Test Ear	20	10	5	5	5	0	5	10	20	50	60
222L	Non Test Ear	5	5	5	5	0	0	15	5	0	10	5
222L	Test Ear	10	15	5	0	10	0	15	0	-5	25	5
224L	Non Test Ear	15	10	10	10	15	0	15	15	15	20	30
224L	Test Ear	25	20	15	10	5	0	20	15	10	55	40
226L	Non Test Ear	10	5	5	10	0	0	10	10	30	65	75
226L	Test Ear	10	-5	5	10	0	0	10	0	20	45	60
229L	Non Test Ear	10	10	5	0	0	0	0	0	0	5	15
229L	Test Ear	10	5	10	5	0	0	0	0	5	15	15
230L	Non Test Ear	5	0	0	5	5	0	0	0	0	5	15
230L	Test Ear	20	15	15	15	5	0	0	10	5	20	5
231L	Non Test Ear	15	0	5	10	15	0	50	50	50	40	40
231L	Test Ear	10	5	10	15	20	0	45	50	55	45	45
232R	Non Test Ear	15	15	0	0	5	0	10	5	10	20	20
232R	Test Ear	5	5	10	10	10	0	5	15	15	20	10
237R	Non Test Ear	10	10	5	5	0	0	0	0	-5	10	10
237R	Test Ear	10	5	0	0	0	0	0	0	-5	10	10
238R	Non Test Ear	15	10	-5	5	5	0	20	10	-5	15	5
238R	Test Ear	10	0	0	5	10	0	20	15	10	0	10
239R	Non Test Ear	0	0	5	0	0	0	5	5	0	10	5
239R	Test Ear	-5	-5	0	0	0	0	5	5	5	20	15

## Sheet: NESI
Subj	NESI80_Occupational	NESI80_Recreational	NESI80_Firearm	NESI80_Total	NESI100_Occupational	NESI100_Recreational	NESI100_Firearm	NESI100_Total	MusicExp
001R	1.527	70.524	0.001	72.052	0	57.692	0.001	57.694	429
002R	1.731	63.994	0	65.724	1.731	44.231	0	45.962	0
003L	24.357	46.563	0	70.92	0	45.577	0	45.577	0
004R	10.36	75.702	0.107	86.169	0	11.683	0	11.683	0
005L	0	17.92	0.002	17.922	0	13.957	0.002	13.958	0
006L	0	3.097	0	3.097	0	0	0	0	0
007L	0	54.894	0	54.894	0	52.911	0	52.911	0
008R	9.213	122.039	0.001	131.253	0	76.257	0	76.257	0
009R	0	3.518	0	3.518	0	3.365	0	3.365	0
010R	0	30.221	0	30.221	0	26.898	0	26.898	0
011L	5.525	45.984	0	51.509	0	31.982	0	31.982	2700
012L	4.889	79.862	0.01	84.761	3.795	69.79	0	73.585	0
013R	4.604	22.352	0	26.956	0	0.096	0	0.096	0
014L	10.206	81.998	0	92.204	0	79.327	0	79.327	1747
015L	0	20.932	0	20.932	0	10.946	0	10.946	0
016L	0	34.99	0	34.99	0	32.383	0	32.383	0
017R	435.176	55.017	0	490.192	28.846	45.61	0	74.456	0
018R	0	26.878	0	26.878	0	25.962	0	25.962	0
019R	0	49.082	0	49.082	0	7.039	0	7.039	1512
020R	3.074	103.799	0	106.873	0	94.374	0	94.374	0
021R	235.716	148.814	0	384.53	232.05	141.714	0	373.764	3661
022L	31.658	30.651	0.06	62.369	27.366	25.815	0.06	53.241	0
023L	7.379	26.896	0	34.275	0	4.471	0	4.471	0
024R	51.326	156.482	0	207.808	0	150	0	150	336
025L	18.414	105.727	0	124.142	0	83.922	0	83.922	0
026R	3.239	2.477	0	5.716	0	0	0	0	592
027L	0	18.307	0.024	18.331	0	17.423	0.024	17.447	128
028R	0	19.078	0	19.078	0	2.532	0	2.532	0
029L	0	72.09	0	72.09	0	62.06	0	62.06	150
030L	17.863	183.053	0	200.916	17.308	181.494	0	198.802	5505.6
031R	1.236	1.734	0.15	3.12	0	0	0	0	104
032R	10.409	81.669	0	92.078	0	72.063	0	72.063	0
033L	0	141.507	0	141.507	0	92.807	0	92.807	0
034L	1.561	367.542	1.2	370.303	0	341.994	0	341.994	0
035L	54.742	589.13	0	643.872	52.542	571.903	0	624.445	0
036L	25.648	25.94	0.486	52.075	25.648	9.122	0.486	35.256	663
037L	1341.08	31.102	0	1372.18	1339.15	3.89	0	1343.05	0
038L	0	24.501	0	24.501	0	22.509	0	22.509	0
039R	13.645	35.29	0	48.935	0	24.847	0	24.847	0
040R	0	99.623	0	99.623	0	90.673	0	90.673	0
041R	0.093	162.575	0	162.668	0	149.924	0	149.924	2748
042L	43.004	377.579	0	420.583	27.692	267.25	0	294.942	768
043L	0	8.621	0.2	8.821	0	0	0.2	0.2	0
044L	0.222	1.037	0	1.258	0	0.395	0	0.395	504
045L	188.537	209.908	2.6	401.044	187.611	170.986	0	358.597	1952.5
046R	2.375	20.117	0	22.492	0	17.308	0	17.308	292.5
047L	17.885	33.049	0	50.933	0	32.657	0	32.657	0
048R	23.109	75.733	0.07	98.912	23.109	39.477	0	62.586	300
050R	0.486	1.524	0	2.01	0	0	0	0	0
051L	119.467	55.836	0	175.302	118.221	46.154	0	164.374	0
052L	0	127.626	0	127.626	0	118.131	0	118.131	0
053L	14.948	143.4	0	158.348	0	128.942	0	128.942	35
054R	3.684	51.897	0.002	55.582	0	0	0.002	0.002	29952
055L	1.692	4.328	0.002	6.021	0	0	0.002	0.002	70
056L	34.889	22.789	0	57.679	0	14.595	0	14.595	175
057R	0	179.816	0	179.816	0	174.638	0	174.638	0
058R	7.906	0.864	0.04	8.81	7.906	0	0.04	7.946	0
059R	1.022	0.645	0.04	1.707	0	0	0.04	0.04	0
060R	0	82.245	0	82.245	0	70.869	0	70.869	0
061R	0	18.939	0	18.939	0	18.494	0	18.494	0
062R	0	10.176	0	10.176	0	7.298	0	7.298	990
063R	0	50.91	0	50.91	0	41.538	0	41.538	0
064R	2	167.885	0	169.885	0	157.069	0	157.069	0
065L	0	13.541	0	13.541	0	4.808	0	4.808	501
066L	0	4.581	0	4.581	0	0.004	0	0.004	2212
067L	0.185	19.027	0.006	19.218	0	6.923	0.006	6.929	1365
068L	1.502	168.503	0	170.005	0.385	160.926	0	161.311	90
069R	1.344	75.523	0	76.868	0	63.462	0	63.462	480
070L	0	59.914	0	59.914	0	34.615	0	34.615	1440
071R	0	15.048	0	15.048	0	12.766	0	12.766	0
072L	1593.2	1.931	0.012	1595.14	1589.09	0	0.012	1589.11	42894
073L	4.462	25.01	0	29.471	0	18.173	0	18.173	0
074L	0	28.357	0.006	28.363	0	26.43	0.006	26.436	0
075L	0	12.344	0.002	12.346	0	0	0.002	0.002	2688
076L	15.59	69.304	0	84.894	0	33.846	0	33.846	0
077L	0	8.111	0	8.111	0	5.496	0	5.496	0
078L	30.54	120.196	0.03	150.766	4.926	110.63	0.03	115.586	1059
079R	5.101	11.492	15.75	32.343	0	8.21	15.75	23.96	876
080L	6.12	20.329	12.75	39.199	0	17.149	12.75	29.899	828
081R	1.654	35.089	0.128	36.871	0	20.182	0.128	20.31	4491.6
082L	0	5.791	0.24	6.031	0	0	0.24	0.24	0
083R	2.913	21.8	0	24.714	0	0.673	0	0.673	30030
084L	75	11.081	0	86.081	75	0.433	0	75.433	0
085L	11.544	13.003	0	24.547	0	0	0	0	47364
086R	0	73.541	0	73.541	0	13.846	0	13.846	32342
087L	138.343	29.781	0	168.124	132.112	0	0	132.112	12013
088R	3.681	5.508	0	9.188	0	0	0	0	8720
089L	0.517	24.465	0.001	24.983	0	15.279	0.001	15.28	390
090R	2.709	104.643	0	107.353	1.269	90.327	0	91.596	0
091L	219.72	9.242	0.048	229.01	0	0	0.048	0.048	528
092L	0	9.926	0.01	9.936	0	8.413	0.01	8.423	0
093L	20.746	46.796	0	67.542	0	25.603	0	25.603	0
094R	3.541	69.396	0.4	73.337	0	54.318	0.4	54.718	0
095R	4.889	71.075	0	75.965	0	0	0	0	0
096R	2.056	171.664	0	173.721	0	157.339	0	157.339	787
097R	0.384	7.561	0.001	7.945	0	4.024	0.001	4.025	0
098R	0.795	430.123	0	430.919	0	413.221	0	413.221	312
099L	0.537	15.124	0.285	15.946	0	5.776	0.285	6.061	473
100R	0.231	52.334	0.024	52.589	0	44.884	0.024	44.908	384
101L	31.857	149.168	0	181.025	14.595	132.191	0	146.786	1104
102R	4.583	30.9	0	35.483	0	5.895	0	5.895	192
103L	23.993	270.82	0	294.812	0	252.293	0	252.293	1140
104R	5.345	89.607	0	94.952	0	79.148	0	79.148	0
105L	11.305	157.586	0	168.892	0	152.189	0	152.189	384
106R	0	70.904	0	70.904	0	66.282	0	66.282	90
107R	0.029	98.808	0.001	98.838	0	80.619	0.001	80.62	2415.5
108L	2.255	11.888	0	14.144	0	2.885	0	2.885	360
109L	3.366	50.285	0	53.652	0	45.277	0	45.277	2082
110L	0.39	85.68	0.1	86.17	0	78.805	0.1	78.905	0
111L	1.956	8.26	0	10.216	0	1.216	0	1.216	150
112R	89.369	107.583	0	196.952	84.615	106.048	0	190.663	2990
113R	0.771	48.585	0	49.357	0	46.346	0	46.346	330
115L	4.524	82.818	0	87.342	0	74.447	0	74.447	0
116L	2.776	9.333	0	12.109	0	0.288	0	0.288	0
117L	0	9.532	0	9.532	0	0	0	0	8410
118R	1.87	11.085	0	12.955	0	4.615	0	4.615	0
119R	33.785	66.011	0.16	99.956	0	59.684	0.16	59.844	60
120R	121.852	350.039	0	471.891	109.463	349.615	0	459.079	0
121L	2.38	15.071	0	17.45	0	10.794	0	10.794	120
122R	16.103	236.584	0.024	252.711	15.416	231.914	0.024	247.354	140
123R	12.908	334.461	0	347.37	0	324.512	0	324.512	1069
124R	4.836	59.087	0	63.923	0	49.811	0	49.811	14610
125R	3.684	182.902	0	186.586	0	150	0	150	4566
126R	0.002	124.737	0	124.739	0	116.066	0	116.066	4276
127R	1.005	114.984	0	115.989	0	113.389	0	113.389	841
128L	0.551	83.294	0	83.845	0	1.095	0	1.095	2494.63
129R	15.644	392.138	0	407.782	3.462	350.688	0	354.149	1572
130L	4.73	498.372	0	503.102	0	465.587	0	465.587	2180
131R	28.575	79.013	0	107.587	0	71.271	0	71.271	0
132R	7.68	11.759	0	19.439	0	2.885	0	2.885	4472
133R	1.49	522.408	0	523.897	0	513.462	0	513.462	280
134L	46.114	154.455	0	200.569	44.272	149.153	0	193.425	0
135R	426.197	30.708	0.007	456.911	392.308	25.708	0.007	418.023	0
136L	2.216	37.201	0	39.417	0	8.688	0	8.688	816
137L	9.849	94.604	0.012	104.465	0	88.169	0	88.169	70
138R	0.006	24.76	0	24.766	0	9.231	0	9.231	96
139L	0.277	32.047	0	32.324	0	23.352	0	23.352	0
140L	60.721	119.826	0.056	180.602	58.888	86.972	0.056	145.916	0
141R	40.149	261.489	0.06	301.698	29.294	246.025	0.06	275.379	297
142R	3.238	203.666	0	206.904	0	185.28	0	185.28	70
202R	0	0.728	0	0.728	0	0	0	0	6581.25
203R	0.173	3.652	0	3.825	0	3.041	0	3.041	200
204L	0	1.975	0	1.975	0	0	0	0	0
205L	0.721	2.278	0	2.999	0	0.547	0	0.547	0
206R	0.075	2.916	0	2.991	0	0	0	0	1512
207R	0	1.668	0	1.668	0	0	0	0	0
208L	1.411	2.714	0.624	4.75	0.639	0	0.624	1.263	0
209R	1.884	2.159	0.008	4.051	0	0	0.008	0.008	0
210L	0.079	37.689	0	37.769	0.079	34.755	0	34.834	0
211R	0	8.649	0	8.649	0	0.126	0	0.126	2818
212L	1.012	3.21	0.001	4.223	0	0	0.001	0.001	0
213L	1.036	73.262	0.005	74.303	0	67.271	0.005	67.276	0
214R	6.975	1.587	1.8	10.361	5.036	0.212	1.8	7.048	0
217L	5.423	2.356	0	7.78	0.135	0	0	0.135	256
218R	0.755	1.417	0	2.173	0	0	0	0	156
219R	0.181	42.284	0	42.464	0	37.506	0	37.506	0
220R	0	36.118	0	36.118	0	24.444	0	24.444	0
222L	0	4.608	0	4.608	0	0	0	0	3224
224L	0	0.517	0	0.517	0	0	0	0	0
226L	0.308	0.246	0	0.555	0	0	0	0	0
229L	1.26	13.064	0	14.325	0	10.5	0	10.5	0
230L	0	21.293	0	21.293	0	18.606	0	18.606	0
231L	1.825	10.488	0	12.312	0	1.916	0	1.916	0
232R	1.447	17.639	0	19.086	0	15.963	0	15.963	0
237R	0.215	7.763	0	7.978	0	6.122	0	6.122	0
238R	0	1.297	0	1.297	0	0	0	0	416
239R	0	0.238	0	0.238	0	0	0	0	0
